# Supplementary material for: Use of an Ecosystem-Based Approach to Shed Light on the Heterogeneity of the Contamination Pattern of Listeria monocytogenes on Conveyor Belt Surfaces in a Swine Slaughterhouse in the Province of Quebec, Canada
Source: Pathogens. 2021 Oct 22;10(11):1368. doi: 10.3390/pathogens10111368 (PMC8625388; doi:10.3390/pathogens10111368)
Supplement: Supplementary file 1 [file pathogens-10-01368-s001.zip]

Archive with 1 entries (1 files):
- pathogens-1392563-supplementary.pdf
